# Supplementary material for: Development and Characterization of a Genetic Mouse Model of KRAS Mutated Colorectal Cancer
Source: Int J Mol Sci. 2019 Nov 13;20(22):5677. doi: 10.3390/ijms20225677 (PMC6888417; doi:10.3390/ijms20225677)
Supplement: Supplementary file 1 [file ijms-20-05677-s001.zip]

Archive with 5 entries (4 files):
- ijms-625511-supplementary - xml - 1/
- ijms-625511-supplementary - xml - 1/ijms-625511-supplementary.pdf
- ijms-625511-supplementary - xml - 1/KPCAPC.avi (Transcoded).avi
- ijms-625511-supplementary - xml - 1/Negative Control.avi (Transcoded).avi
- ijms-625511-supplementary - xml - 1/Positive Control.avi (Transcoded).avi
